# Supplementary material for: Prenatal opioid exposure and the early life epigenome: results from ECHO
Source: J Subst Use. Author manuscript; Available in PMC 2025 Jun 30. (PMC12208659; doi:10.1080/14659891.2024.2356569)
Supplement: Supplementary Material [file NIHMS2002235-supplement-Supplementary_Material.zip]

Archive with 6 entries (6 files):
- ECHO_EC0589_SuppFig1.pptx
- ECHO_EC0589_SuppFig2.pptx
- ECHO_EC0589_SuppFig3.pptx
- ECHO_EC0589_SuppFig4.pptx
- ECHO_EC0589_SuppTable1.xlsx
- title page 2023-0280.R1.docx
