# Supplementary material for: Prenatal opioid exposure and the early life epigenome: results from ECHO
Source: J Subst Use. Author manuscript; Available in PMC 2025 Jun 30. (PMC12208659; doi:10.1080/14659891.2024.2356569)
Supplement: Supplementary Material [file NIHMS2002235-supplement-Supplementary_Material.zip › ECHO_EC0589_SuppTable1.xlsx]

## Sheet: Sheet1
		cgID	coef	p	se	lowercl	uppercl
		cg06872138	0.000767513	0.897665	0.00596309	-0.0109629	0.0124979
		cg14303187	-0.0124738	0.0196705	0.00532166	-0.0229423	-0.00200527
		cg04382374	0.0025114	0.532117	0.00401545	-0.00538764	0.0104104
		cg01050810	0.00732887	0.152884	0.00511541	-0.00273388	0.0173916
		cg27408345	-0.00017283	0.975358	0.00559108	-0.0111713	0.0108256
		cg17390675	0.000839601	0.864119	0.00490229	-0.00880414	0.0104833
		cg03024860	-0.000886324	0.844233	0.00450741	-0.00975319	0.00798054
		cg08233909	-0.000535578	0.864816	0.00314345	-0.00671927	0.00564812
		cg09147586	-0.00523337	0.215186	0.00421428	-0.0135236	0.00305686
		cg03717994	0.00414309	0.270171	0.00375104	-0.00323577	0.0115219
		cg25106172	-0.0016393	0.640141	0.00350329	-0.0085308	0.0052522
		cg24004959	-0.0139742	0.163351	0.0100029	-0.0336518	0.00570348
		cg11452329	-0.00417123	0.33822	0.0043492	-0.0127269	0.0043844
		cg26273310	-0.00109006	0.437722	0.00140293	-0.00384987	0.00166975
		cg16890600	0.0015753	0.772408	0.00544215	-0.00913018	0.0122808
